# Supplementary material for: Identification of determinants of differential chromatin accessibility through a massively parallel genome-integrated reporter assay
Source: Genome Res. 2020 Oct;30(10):1468–80. doi: 10.1101/gr.263228.120 (PMC7605270; doi:10.1101/gr.263228.120)
Supplement: Supplemental Material [file supp_gr.263228.120_Supplemental_Code.zip]

Archive with 10 entries (7 files):
- Supplemental_Code/
- Supplemental_Code/create-phrase-matrix.R
- Supplemental_Code/DeepAccess.zip
- Supplemental_Code/MIAA-analysis.zip
- __MACOSX/
- __MACOSX/._Supplemental_Code
- __MACOSX/Supplemental_Code/
- __MACOSX/Supplemental_Code/._create-phrase-matrix.R
- __MACOSX/Supplemental_Code/._DeepAccess.zip
- __MACOSX/Supplemental_Code/._MIAA-analysis.zip
